# Supplementary material for: Effect of β-Cyclodextrin on the Aggregation Behavior of Sodium Deoxycholate and Sodium Cholate in Aqueous Solution
Source: Molecules. 2025 May 17;30(10):2197. doi: 10.3390/molecules30102197 (PMC12113708; doi:10.3390/molecules30102197)
Supplement: Supplementary file 1 [file molecules-30-02197-s001.zip]

Archive with 1 entries (1 files):
- molecules-3630101-supplementary.pdf
